# Supplementary material for: Susceptibility of the Different Oxygen-Sensing Probes to Interferences in Respirometric Bacterial Assays with Complex Media
Source: Sensors (Basel). 2024 Jan 2;24(1):267. doi: 10.3390/s24010267 (PMC10781214; doi:10.3390/s24010267)
Supplement: Supplementary file 1 [file sensors-24-00267-s001.zip]

Archive with 1 entries (1 files):
- sensors-2733214-supplementary.pdf
